# Supplementary material for: Archaeal G-quadruplexes: a novel model for understanding unusual DNA/RNA structures across the tree of life
Source: Nucleic Acids Res. 2026 Feb 5;54(4):gkag067. doi: 10.1093/nar/gkag067 (PMC12873603; doi:10.1093/nar/gkag067)
Supplement: gkag067_Supplemental_Files [file gkag067_supplemental_files.zip]

Archive with 3 entries (3 files):
- Figures S1-S6.pdf
- Supplemental Material - NAR.xlsx
- Supplemental Tables and Legends NAR -revised.docx
